# Supplementary material for: An Ensemble Method with Hybrid Features to Identify Extracellular Matrix Proteins
Source: PLoS One. 2015 Feb 13;10(2):e0117804. doi: 10.1371/journal.pone.0117804 (PMC4334504; doi:10.1371/journal.pone.0117804)
Supplement: S2 Table — Functional domains present in more than or equal to 25 ECM proteins are chosen to extract features. The result covers a total of 17 Intepro entries. (XLSX) [file pone.0117804.s002.xlsx]

## Sheet: Functional domain
ID	InterPro_ID	Number of ECM proteins
1	IPR008160	65
2	IPR005817	52
3	IPR013032	48
4	IPR024079	47
5	IPR000742	42
6	IPR018161	36
7	IPR013783	36
8	IPR016187	31
9	IPR000884	31
10	IPR008985	30
11	IPR001881	28
12	IPR018097	28
13	IPR000152	27
14	IPR001818	26
15	IPR006026	26
16	IPR021190	26
17	IPR013273	25
