# Supplementary material for: An Ensemble Method with Hybrid Features to Identify Extracellular Matrix Proteins
Source: PLoS One. 2015 Feb 13;10(2):e0117804. doi: 10.1371/journal.pone.0117804 (PMC4334504; doi:10.1371/journal.pone.0117804)
Supplement: S4 Table — By adding features one by one from higher to lower rank, 315 different feature subsets are obtained. The individual predictor is then accordingly built for each feature subset and evaluated by 10-fold cross-validation. (XLSX) [file pone.0117804.s004.xlsx]

## Sheet: The IFS result
Number of features	Sensitivity	Specificity	Accuracy	Balanced Accuracy
1	0.541463	0.499552	0.503078	0.520508
2	0.541463	0.499552	0.503078	0.520508
3	0.190244	1	0.931883	0.595122
4	0.190244	1	0.931883	0.595122
5	0.25122	0.999776	0.936808	0.625498
6	0.597561	0.6194	0.617563	0.60848
7	0.663415	0.682124	0.68055	0.67277
8	0.646341	0.799731	0.786828	0.723036
9	0.631707	0.801523	0.787238	0.716615
10	0.641463	0.793011	0.780263	0.717237
11	0.797561	0.835125	0.831966	0.816343
12	0.787805	0.843638	0.838941	0.815721
13	0.807317	0.84431	0.841198	0.825813
14	0.804878	0.843638	0.840378	0.824258
15	0.802439	0.841622	0.838326	0.82203
16	0.802439	0.84095	0.83771	0.821694
17	0.807317	0.846102	0.84284	0.826709
18	0.804878	0.848118	0.844481	0.826498
19	0.807317	0.844758	0.841609	0.826037
20	0.807317	0.844086	0.840993	0.825701
21	0.82439	0.840278	0.838941	0.832334
22	0.812195	0.844758	0.842019	0.828477
23	0.821951	0.849462	0.847148	0.835707
24	0.817073	0.850582	0.847764	0.833827
25	0.821951	0.853495	0.850841	0.837723
26	0.834146	0.853047	0.851457	0.843597
27	0.829268	0.850806	0.848995	0.840037
28	0.826829	0.853943	0.851662	0.840386
29	0.82439	0.852599	0.850226	0.838494
30	0.834146	0.851703	0.850226	0.842925
31	0.831707	0.854615	0.852688	0.843161
32	0.834146	0.850806	0.849405	0.842476
33	0.831707	0.845206	0.844071	0.838456
34	0.826829	0.846774	0.845096	0.836801
35	0.836585	0.852599	0.851252	0.844592
36	0.839024	0.849238	0.848379	0.844131
37	0.843902	0.846326	0.846122	0.845114
38	0.834146	0.852151	0.850636	0.843149
39	0.836585	0.851478	0.850226	0.844032
40	0.836585	0.846102	0.845302	0.841344
41	0.841463	0.846998	0.846533	0.84423
42	0.834146	0.84879	0.847558	0.841468
43	0.84878	0.84655	0.846738	0.847665
44	0.843902	0.851254	0.850636	0.847578
45	0.846341	0.847894	0.847764	0.847117
46	0.841463	0.849462	0.848789	0.845463
47	0.841463	0.853047	0.852072	0.847255
48	0.839024	0.846774	0.846122	0.842899
49	0.834146	0.852375	0.850841	0.84326
50	0.84878	0.84991	0.849815	0.849345
51	0.84878	0.849014	0.848995	0.848897
52	0.85122	0.852151	0.852072	0.851685
53	0.85122	0.84991	0.850021	0.850565
54	0.841463	0.852823	0.851867	0.847143
55	0.853659	0.850806	0.851046	0.852232
56	0.85122	0.848566	0.848789	0.849893
57	0.868293	0.846998	0.848789	0.857646
58	0.846341	0.84767	0.847558	0.847006
59	0.843902	0.849014	0.848584	0.846458
60	0.84878	0.849686	0.84961	0.849233
61	0.853659	0.84767	0.848174	0.850664
62	0.846341	0.849238	0.848995	0.847789
63	0.846341	0.847894	0.847764	0.847117
64	0.846341	0.850358	0.850021	0.848349
65	0.85122	0.849238	0.849405	0.850229
66	0.85122	0.85103	0.851046	0.851125
67	0.843902	0.851927	0.851252	0.847915
68	0.84878	0.852599	0.852277	0.850689
69	0.853659	0.846998	0.847558	0.850329
70	0.85122	0.850134	0.850226	0.850677
71	0.85122	0.850358	0.850431	0.850789
72	0.841463	0.846998	0.846533	0.84423
73	0.85122	0.850134	0.850226	0.850677
74	0.846341	0.84767	0.847558	0.847006
75	0.85122	0.850806	0.850841	0.851013
76	0.846341	0.852151	0.851662	0.849246
77	0.853659	0.84991	0.850226	0.851784
78	0.84878	0.84879	0.848789	0.848785
79	0.84878	0.850134	0.850021	0.849457
80	0.84878	0.849014	0.848995	0.848897
81	0.856098	0.848566	0.8492	0.852332
82	0.84878	0.848566	0.848584	0.848673
83	0.858537	0.849462	0.850226	0.854
84	0.856098	0.849462	0.850021	0.85278
85	0.858537	0.851478	0.852072	0.855007
86	0.860976	0.848118	0.8492	0.854547
87	0.85122	0.848566	0.848789	0.849893
88	0.858537	0.849462	0.850226	0.854
89	0.858537	0.850806	0.851457	0.854672
90	0.84878	0.856407	0.855765	0.852594
91	0.868293	0.85103	0.852483	0.859661
92	0.858537	0.84655	0.847558	0.852544
93	0.873171	0.849686	0.851662	0.861429
94	0.863415	0.851927	0.852893	0.857671
95	0.853659	0.84543	0.846122	0.849544
96	0.860976	0.84879	0.849815	0.854883
97	0.868293	0.852599	0.853919	0.860446
98	0.868293	0.84879	0.850431	0.858542
99	0.846341	0.851478	0.851046	0.848909
100	0.860976	0.849462	0.850431	0.855219
101	0.863415	0.844534	0.846122	0.853975
102	0.878049	0.849014	0.851457	0.863532
103	0.865854	0.84991	0.851252	0.857882
104	0.870732	0.84767	0.84961	0.859201
105	0.85122	0.846102	0.846533	0.848661
106	0.865854	0.853047	0.854124	0.859451
107	0.860976	0.851254	0.852072	0.856115
108	0.868293	0.844086	0.846122	0.856189
109	0.85122	0.850806	0.850841	0.851013
110	0.863415	0.84431	0.845917	0.853862
111	0.846341	0.84431	0.844481	0.845325
112	0.868293	0.84319	0.845302	0.855741
113	0.878049	0.846326	0.848995	0.862187
114	0.870732	0.842742	0.845096	0.856737
115	0.858537	0.844982	0.846122	0.85176
116	0.870732	0.844758	0.846943	0.857745
117	0.858537	0.843414	0.844686	0.850975
118	0.860976	0.84207	0.84366	0.851523
119	0.873171	0.84655	0.848789	0.859861
120	0.860976	0.848566	0.84961	0.854771
121	0.865854	0.848118	0.84961	0.856986
122	0.870732	0.84431	0.846533	0.857521
123	0.860976	0.849686	0.850636	0.855331
124	0.858537	0.844982	0.846122	0.85176
125	0.865854	0.849238	0.850636	0.857546
126	0.863415	0.850806	0.851867	0.85711
127	0.858537	0.848118	0.848995	0.853328
128	0.863415	0.84431	0.845917	0.853862
129	0.860976	0.84319	0.844686	0.852083
130	0.878049	0.84319	0.846122	0.860619
131	0.860976	0.846774	0.847969	0.853875
132	0.870732	0.844982	0.847148	0.857857
133	0.863415	0.85103	0.852072	0.857222
134	0.870732	0.84207	0.844481	0.856401
135	0.856098	0.84319	0.844276	0.849644
136	0.863415	0.849238	0.850431	0.856326
137	0.865854	0.845878	0.847558	0.855866
138	0.870732	0.846102	0.848174	0.858417
139	0.863415	0.84207	0.843865	0.852742
140	0.870732	0.845654	0.847764	0.858193
141	0.865854	0.845878	0.847558	0.855866
142	0.865854	0.847894	0.849405	0.856874
143	0.878049	0.847894	0.850431	0.862972
144	0.856098	0.849462	0.850021	0.85278
145	0.863415	0.840726	0.842634	0.85207
146	0.860976	0.843638	0.845096	0.852307
147	0.860976	0.844758	0.846122	0.852867
148	0.860976	0.844086	0.845507	0.852531
149	0.865854	0.844534	0.846327	0.855194
150	0.865854	0.844534	0.846327	0.855194
151	0.868293	0.841846	0.844071	0.855069
152	0.860976	0.846102	0.847353	0.853539
153	0.868293	0.84879	0.850431	0.858542
154	0.87561	0.842742	0.845507	0.859176
155	0.863415	0.847446	0.848789	0.85543
156	0.860976	0.848118	0.8492	0.854547
157	0.873171	0.846102	0.848379	0.859637
158	0.858537	0.842294	0.84366	0.850415
159	0.865854	0.845654	0.847353	0.855754
160	0.868293	0.844534	0.846533	0.856413
161	0.868293	0.844758	0.846738	0.856526
162	0.860976	0.846326	0.847558	0.853651
163	0.868293	0.849014	0.850636	0.858653
164	0.87561	0.845654	0.848174	0.860632
165	0.868293	0.842966	0.845096	0.85563
166	0.860976	0.845878	0.847148	0.853427
167	0.868293	0.844982	0.846943	0.856637
168	0.865854	0.850134	0.851457	0.857994
169	0.860976	0.847222	0.848379	0.854099
170	0.860976	0.847446	0.848584	0.854211
171	0.863415	0.850582	0.851662	0.856998
172	0.863415	0.849462	0.850636	0.856439
173	0.868293	0.844086	0.846122	0.856189
174	0.860976	0.849014	0.850021	0.854995
175	0.865854	0.845206	0.846943	0.85553
176	0.860976	0.844758	0.846122	0.852867
177	0.863415	0.845878	0.847353	0.854647
178	0.868293	0.840054	0.842429	0.854173
179	0.856098	0.84431	0.845302	0.850204
180	0.856098	0.84655	0.847353	0.851324
181	0.860976	0.844982	0.846327	0.852979
182	0.868293	0.84767	0.849405	0.857981
183	0.863415	0.851254	0.852277	0.857334
184	0.863415	0.844982	0.846533	0.854199
185	0.863415	0.84767	0.848995	0.855543
186	0.856098	0.844534	0.845507	0.850316
187	0.87561	0.840726	0.84366	0.858168
188	0.865854	0.84431	0.846122	0.855082
189	0.868293	0.840726	0.843045	0.85451
190	0.863415	0.845654	0.847148	0.854534
191	0.870732	0.84879	0.850636	0.859761
192	0.860976	0.842518	0.844071	0.851747
193	0.870732	0.849014	0.850841	0.859873
194	0.863415	0.842742	0.844481	0.853079
195	0.858537	0.843414	0.844686	0.850975
196	0.863415	0.844534	0.846122	0.853975
197	0.870732	0.843414	0.845712	0.857073
198	0.863415	0.84991	0.851046	0.856663
199	0.873171	0.84319	0.845712	0.858181
200	0.878049	0.847894	0.850431	0.862972
201	0.868293	0.843862	0.845917	0.856078
202	0.865854	0.846102	0.847764	0.855978
203	0.863415	0.84207	0.843865	0.852742
204	0.865854	0.843414	0.845302	0.854634
205	0.868293	0.841398	0.84366	0.854845
206	0.868293	0.84095	0.84325	0.854621
207	0.865854	0.844534	0.846327	0.855194
208	0.868293	0.846774	0.848584	0.857533
209	0.856098	0.848118	0.848789	0.852108
210	0.85122	0.842966	0.84366	0.847093
211	0.870732	0.846102	0.848174	0.858417
212	0.858537	0.844758	0.845917	0.851648
213	0.85122	0.840278	0.841198	0.845749
214	0.860976	0.845206	0.846533	0.853091
215	0.860976	0.841174	0.84284	0.851075
216	0.868293	0.848118	0.849815	0.858205
217	0.868293	0.844982	0.846943	0.856637
218	0.870732	0.840726	0.84325	0.855729
219	0.860976	0.844086	0.845507	0.852531
220	0.870732	0.84543	0.847558	0.858081
221	0.853659	0.849462	0.849815	0.85156
222	0.868293	0.846998	0.848789	0.857646
223	0.865854	0.848118	0.84961	0.856986
224	0.865854	0.848118	0.84961	0.856986
225	0.868293	0.846998	0.848789	0.857646
226	0.856098	0.847894	0.848584	0.851996
227	0.868293	0.842966	0.845096	0.85563
228	0.870732	0.848566	0.850431	0.859649
229	0.873171	0.845878	0.848174	0.859525
230	0.865854	0.84543	0.847148	0.855642
231	0.865854	0.846774	0.848379	0.856314
232	0.863415	0.842518	0.844276	0.852966
233	0.858537	0.841398	0.84284	0.849967
234	0.868293	0.845206	0.847148	0.85675
235	0.865854	0.844534	0.846327	0.855194
236	0.863415	0.847894	0.8492	0.855654
237	0.865854	0.844086	0.845917	0.85497
238	0.873171	0.84095	0.84366	0.857061
239	0.858537	0.846102	0.847148	0.85232
240	0.878049	0.840502	0.84366	0.859275
241	0.868293	0.841622	0.843865	0.854958
242	0.858537	0.84655	0.847558	0.852544
243	0.882927	0.845878	0.848995	0.864402
244	0.870732	0.841846	0.844276	0.856289
245	0.863415	0.852599	0.853508	0.858007
246	0.860976	0.847894	0.848995	0.854435
247	0.853659	0.84655	0.847148	0.850105
248	0.863415	0.844086	0.845712	0.853751
249	0.858537	0.84543	0.846533	0.851984
250	0.868293	0.841846	0.844071	0.855069
251	0.868293	0.849238	0.850841	0.858766
252	0.865854	0.847894	0.849405	0.856874
253	0.87561	0.844758	0.847353	0.860184
254	0.873171	0.84767	0.849815	0.860421
255	0.860976	0.844982	0.846327	0.852979
256	0.863415	0.84543	0.846943	0.854423
257	0.858537	0.846102	0.847148	0.85232
258	0.858537	0.852151	0.852688	0.855344
259	0.873171	0.84767	0.849815	0.860421
260	0.868293	0.846326	0.848174	0.857309
261	0.863415	0.849014	0.850226	0.856215
262	0.873171	0.849014	0.851046	0.861093
263	0.863415	0.849238	0.850431	0.856326
264	0.870732	0.84991	0.851662	0.860321
265	0.860976	0.844086	0.845507	0.852531
266	0.853659	0.84879	0.8492	0.851225
267	0.878049	0.846326	0.848995	0.862187
268	0.873171	0.849462	0.851457	0.861317
269	0.873171	0.848566	0.850636	0.860869
270	0.863415	0.848566	0.849815	0.855991
271	0.865854	0.849686	0.851046	0.85777
272	0.856098	0.848342	0.848995	0.85222
273	0.868293	0.85103	0.852483	0.859661
274	0.863415	0.848566	0.849815	0.855991
275	0.865854	0.845206	0.846943	0.85553
276	0.858537	0.84655	0.847558	0.852544
277	0.863415	0.846326	0.847764	0.854871
278	0.865854	0.84879	0.850226	0.857322
279	0.860976	0.84431	0.845712	0.852643
280	0.865854	0.845878	0.847558	0.855866
281	0.860976	0.846998	0.848174	0.853987
282	0.863415	0.849238	0.850431	0.856326
283	0.858537	0.852151	0.852688	0.855344
284	0.868293	0.851703	0.853098	0.859998
285	0.870732	0.848118	0.850021	0.859425
286	0.87561	0.848342	0.850636	0.861976
287	0.856098	0.846774	0.847558	0.851436
288	0.878049	0.850134	0.852483	0.864092
289	0.878049	0.850806	0.853098	0.864427
290	0.873171	0.84767	0.849815	0.860421
291	0.868293	0.84879	0.850431	0.858542
292	0.858537	0.849238	0.850021	0.853888
293	0.853659	0.84655	0.847148	0.850105
294	0.87561	0.846998	0.849405	0.861304
295	0.860976	0.851703	0.852483	0.85634
296	0.860976	0.84655	0.847764	0.853763
297	0.84878	0.852151	0.851867	0.850465
298	0.856098	0.847446	0.848174	0.851772
299	0.863415	0.851927	0.852893	0.857671
300	0.868293	0.846102	0.847969	0.857198
301	0.868293	0.845206	0.847148	0.85675
302	0.873171	0.844758	0.847148	0.858965
303	0.853659	0.849686	0.850021	0.851673
304	0.858537	0.84879	0.84961	0.853664
305	0.868293	0.844982	0.846943	0.856637
306	0.860976	0.846774	0.847969	0.853875
307	0.873171	0.847894	0.850021	0.860533
308	0.860976	0.851927	0.852688	0.856451
309	0.865854	0.84879	0.850226	0.857322
310	0.865854	0.855063	0.85597	0.860459
311	0.868293	0.84767	0.849405	0.857981
312	0.870732	0.845878	0.847969	0.858305
313	0.853659	0.849462	0.849815	0.85156
314	0.868293	0.84991	0.851457	0.859101
315	0.853659	0.84991	0.850226	0.851784
