# Supplementary material for: An Ensemble Method with Hybrid Features to Identify Extracellular Matrix Proteins
Source: PLoS One. 2015 Feb 13;10(2):e0117804. doi: 10.1371/journal.pone.0117804 (PMC4334504; doi:10.1371/journal.pone.0117804)
Supplement: S5 Table — The maximal BAcc is 0.8645 when the feature set is comprised of 289 features. In addition, when 102 features are included, the BAcc is 0.8635, a drop of just 0.001 from the the maximal BAcc. To avoid dimension disaster, the 102 features are selected as the optimal feature set to identify ECM proteins. (XLSX) [file pone.0117804.s005.xlsx]

## Sheet: The optimal feature set
The first column "order" means in which runs the feature was selected. FFG: Frequencies of Functional Groups, PseAAC: Pseudo Amino Acid Composition, DWT: DiscreteWavelet Transformation, PSSM: Position Speciﬁc Scoring Matrix, SSI: Secondary Structural Information, FDI: Functional Domain Information. The third column is the score for each feature calculated by Information Gain Ratio(IGR).
Order	Feature Name	Score
1	FDI_2	0.458249
2	FDI_6	0.426299
3	FDI_14	0.402067
4	FDI_16	0.402067
5	FDI_17	0.360769
6	PSSM_66	0.19547
7	FDI_1	0.177621
8	PseAAC_23	0.119835
9	FDI_9	0.0949723
10	FDI_4	0.0928251
11	Distribution_18	0.0797236
12	Distribution_13	0.078167
13	Distribution_14	0.0781598
14	Distribution_10	0.0756268
15	Distribution_9	0.0748024
16	Distribution_3	0.0741891
17	Distribution_4	0.0734264
18	Distribution_7	0.0733116
19	FDI_15	0.0713304
20	Distribution_11	0.0711898
21	PSSM_2	0.0653322
22	Distribution_1	0.0640882
23	PSSM_63	0.0598164
24	FFG_10	0.0594272
25	Distribution_12	0.0581737
26	FDI_11	0.0570813
27	FDI_12	0.0570813
28	SSI_7	0.0564797
29	Distribution_15	0.0547794
30	Distribution_6	0.0540312
31	Distribution_17	0.0539644
32	Distribution_16	0.0539313
33	Distribution_8	0.0538048
34	PSSM_62	0.0535854
35	Distribution_20	0.0533079
36	FDI_10	0.0523591
37	SSI_21	0.0518288
38	Distribution_5	0.0510711
39	FDI_13	0.0499432
40	Distribution_2	0.0495095
41	Distribution_19	0.0488271
42	PSSM_76	0.0474288
43	FDI_3	0.0457193
44	PSSM_48	0.0447911
45	PSSM_57	0.0434076
46	PSSM_53	0.0429144
47	PSSM_42	0.0421894
48	SSI_6	0.0405332
49	PSSM_71	0.0386038
50	SSI_49	0.0383757
51	PSSM_11	0.0383017
52	SSI_3	0.0379654
53	Disorder_4	0.0378684
54	PSSM_55	0.0372441
55	DWT_13	0.0356299
56	Disorder_8	0.0356136
57	SSI_50	0.0346952
58	DWT_14	0.0343589
59	SSI_1	0.0343001
60	PSSM_51	0.034245
61	PSSM_56	0.0339744
62	SSI_14	0.0336238
63	Disorder_7	0.033309
64	PseAAC_6	0.0326637
65	PSSM_44	0.0325281
66	PSSM_31	0.0320597
67	PSSM_41	0.0317889
68	DWT_5	0.0314807
69	Disorder_5	0.0314685
70	DWT_10	0.0310188
71	SSI_5	0.0306147
72	DWT_1	0.0302893
73	DWT_9	0.0302488
74	Disorder_6	0.0296479
75	PSSM_61	0.0294076
76	FDI_5	0.0292304
77	PSSM_16	0.0292287
78	PSSM_20	0.028925
79	DWT_6	0.0286814
80	PseAAC_32	0.028439
81	PSSM_72	0.0283782
82	SSI_8	0.0280509
83	PSSM_10	0.0278431
84	Transition_18	0.0277933
85	Transition_21	0.0275231
86	Transition_6	0.0274242
87	Information entropy_2	0.0271316
88	PSSM_30	0.0271301
89	SSI_30	0.0265441
90	Transition_41	0.0264967
91	PSSM_60	0.0264431
92	FFG_7	0.0260394
93	PSSM_79	0.0260342
94	DWT_11	0.0260305
95	Transition_36	0.025573
96	PSSM_1	0.0253516
97	PSSM_47	0.0250183
98	Transition_32	0.0246068
99	Transition_3	0.0244681
100	Transition_40	0.0244199
101	DWT_32	0.0243286
102	PSSM_50	0.0242631
